# Supplementary material for: New Insights into the Methylation of Mycobacterium tuberculosis Heparin Binding Hemagglutinin Adhesin Expressed in Rhodococcus erythropolis
Source: Pathogens. 2021 Sep 4;10(9):1139. doi: 10.3390/pathogens10091139 (PMC8467707; doi:10.3390/pathogens10091139)
Supplement: Supplementary file 1 [file pathogens-10-01139-s001.zip]

Archive with 1 entries (1 files):
- pathogens-1324920-supplementary.pdf
